# Supplementary material for: PDX1LOW MAFALOW β-cells contribute to islet function and insulin release
Source: Nat Commun. 2021 Jan 29;12:674. doi: 10.1038/s41467-020-20632-z (PMC7846747; doi:10.1038/s41467-020-20632-z)
Supplement: Supplementary file 11 — Source Data [file 41467_2020_20632_MOESM11_ESM.xlsx]

## Sheet: Figure 1a
	Viral gene expression levels (main graph):					Endogeneous gene expression levels (inset graph):
		B-MAT					B-MAT
	Neurog3	Pdx1	Mafa			Neurog3	Pdx1	Mafa
	0.004522	0.010921	0.117056			0.72759	0.435891	0.246391
	0.000754	0.014102	0.047893			0.962739	0.714401	1.74533
	0.000294	0.010648	0.051511			0.989412	0.481637	0.481367
	0.00052	0.009354	0.071361			1.10699	0.483409	1.04837
	0.002155	0.008296	0.053672			1.08219	1.12054	1.04197
	0.00518	0.003147	0.068003			0.292786	1.24596	2.1902
	0.013761	0.00385	0.086998			2.06058	0.552604	0.618928
							0.818437	0.86068

## Sheet: Figure 1b
			PDX1 protein distribution (IHC)
		Norm.intensity			B-NORM						B-MAT
		0	0.900901	3.47222	1.0929	4.78927	2.43655	1.26382	0.275482	1.00251	1.81269	0.977199	0.806452	0.52356	0.789474
		5	31.3063	17.3611	14.2076	10.3448	11.1675	7.74092	2.47934	2.25564	1.81269	1.30293	1.81452	1.3089	1.57895
		10	15.991	10.7639	13.1148	11.1111	9.94924	10.9005	5.50964	5.26316	3.02115	2.9316	4.43548	2.6178	3.42105
		15	9.90991	9.02778	8.19672	10.1533	11.269	11.8483	9.91736	7.5188	9.36556	6.18893	7.45968	3.14136	6.84211
		20	5.40541	5.90278	7.37705	6.32184	10.7614	11.0585	8.81543	7.76942	9.36556	6.18893	9.67742	5.75916	7.10526
		25	4.05405	3.81944	5.19126	5.74713	5.68528	5.21327	12.1212	7.5188	9.66767	7.49186	9.47581	7.8534	7.36842
		30	4.72973	4.51389	5.46448	7.85441	4.8731	6.79305	10.4683	7.26817	12.3867	11.7264	12.2984	10.2094	6.84211
		35	3.6036	3.81944	5.46448	7.08812	4.06091	4.89731	11.2948	9.52381	11.7825	11.0749	11.2903	10.4712	7.63158
		40	3.37838	7.63889	4.37158	5.55556	5.38071	4.10743	10.4683	8.5213	11.7825	13.3551	9.47581	8.37696	10.2632
		45	3.15315	5.20833	6.01093	6.70498	5.58376	4.10743	9.36639	9.27318	7.55287	9.12052	8.46774	8.90052	7.36842
		50	3.6036	3.81944	3.55191	5.9387	4.56853	4.89731	5.78512	7.5188	7.25075	6.18893	5.64516	8.63874	7.89474
		55	3.6036	4.16667	3.82514	4.5977	5.7868	6.31912	4.95868	7.5188	3.62538	6.18893	5.04032	10.4712	7.89474
		60	2.02703	3.47222	4.64481	5.36398	3.65482	3.94945	3.30579	6.26566	3.62538	4.23453	3.42742	5.2356	7.89474
		65	2.47748	3.81944	2.18579	3.25671	3.85787	4.42338	2.47934	4.26065	3.92749	2.60586	3.62903	5.49738	4.47368
		70	2.25225	4.51389	3.27869	2.87356	3.14721	2.8436	1.37741	4.26065	2.1148	3.58306	3.62903	3.9267	3.15789
		75	1.35135	2.77778	4.37158	0.957854	2.74112	2.68562	0.275482	1.25313	0	2.60586	2.21774	1.3089	2.63158
		80	0.675676	3.47222	3.00547	0.766284	2.13198	2.8436	0.550964	0.75188	0.60423	0.977199	0.403226	2.87958	3.15789
		85	0.225225	1.04167	1.36612	0.191571	0.913706	1.89573	0	1.00251	0	0.977199	0.403226	1.04712	0.789474
		90	0.45045	1.04167	2.45902	0.191571	1.3198	1.57978	0	1.00251	0	1.30293	0	0	1.57895
		95	0.675676	0	0.273224	0	0.609137	0.315956	0.275482	0	0	0.651466	0.201613	1.04712	0.789474
		100	0.225225	0.347222	0.546448	0.191571	0.101523	0.315956	0.275482	0.250627	0.302115	0.325733	0.201613	0.78534	0.526316

## Sheet: Figure 1c
	MAFA protein distribution (IHC)
	Norm.intensity				B-NORM								B-MAT
	0	33.1018	19.3452	28.0788	10.7843	21.0526	24.5989	23.741	26.7974	18.4211	20.8	12.3746	18.4874	10.1604	13.4328	15.4362	5.31562
	5	32.8704	13.9881	18.7192	12.7451	17.5439	16.0428	15.8273	12.4183	14.2105	12	18.0602	10.084	12.2995	13.4328	12.7517	32.8904
	10	4.39815	7.44048	14.2857	8.82353	3.50877	10.6952	7.91367	11.7647	6.84211	7.2	6.68896	8.40336	8.55615	7.46269	4.69799	8.9701
	15	3.93519	5.95238	4.4335	12.7451	2.63158	8.02139	4.31655	7.18954	2.63158	9.6	9.0301	5.04202	6.95187	5.97015	4.02684	5.64784
	20	3.00926	4.7619	5.41872	5.88235	5.26316	12.8342	5.7554	3.26797	7.89474	8	5.35117	4.20168	3.74331	8.95522	2.68456	5.64784
	25	2.31481	6.84524	6.40394	9.80392	4.38596	8.02139	5.7554	9.15033	9.47368	6.4	8.3612	5.88235	4.81283	3.73134	8.05369	6.64452
	30	3.24074	6.54762	5.91133	11.7647	7.89474	4.81283	6.47482	5.88235	11.0526	10.4	6.02007	5.88235	3.20856	5.22388	5.36913	4.98339
	35	3.93519	6.25	4.4335	5.88235	7.01754	4.27808	6.47482	3.92157	4.73684	5.6	5.68562	5.88235	4.81283	5.22388	6.04027	6.64452
	40	2.5463	5.95238	3.44828	4.90196	6.14035	2.6738	3.59712	5.88235	4.73684	2.4	7.35786	9.2437	2.6738	4.47761	10.7383	2.65781
	45	2.5463	7.14286	1.97044	1.96078	7.89474	1.60428	2.8777	2.61438	4.21053	2.4	5.01672	3.36135	7.48663	6.71642	8.72483	4.98339
	50	1.85185	3.86905	2.46305	3.92157	4.38596	2.6738	5.03597	3.92157	1.57895	4.8	2.34114	4.20168	7.48663	5.97015	1.34228	3.65449
	55	1.38889	2.08333	0.492611	1.96078	2.63158	2.13904	3.59712	1.96078	4.21053	0.8	3.01003	5.04202	6.41711	2.23881	2.01342	3.32226
	60	1.15741	2.97619	1.47783	3.92157	0.877193	0.534759	2.15827	1.30719	1.57895	0.8	2.34114	1.68067	6.41711	2.23881	4.69799	2.65781
	65	1.15741	1.78571	0	1.96078	2.63158	0	0	0.653595	1.05263	3.2	2.67558	2.52101	3.20856	5.22388	3.3557	1.99336
	70	0.694444	0.595238	0.985222	0	0.877193	0	1.43885	0	2.10526	0.8	0.668896	2.52101	2.6738	0.746269	2.01342	1.66113
	75	0.694444	1.19048	0.492611	0	0.877193	0	0.719425	1.30719	2.63158	0.8	2.34114	0.840336	1.06952	0.746269	2.68456	0.664452
	80	0.462963	0.595238	0	0.980392	2.63158	0	1.43885	0.653595	0.526316	1.6	1.33779	1.68067	2.13904	1.49254	0.671141	0.996678
	85	0.231482	1.19048	0.492611	0	0.877193	0	1.43885	0.653595	0.526316	0	0	0	1.60428	2.98508	2.68456	0
	90	0	0.595238	0	0.980392	0	0.534759	0	0	0.526316	0.8	0.668896	2.52101	1.60428	0.746269	0.671141	0
	95	0.231482	0.595238	0	0	0	0	0	0	0.526316	0.8	0.334448	1.68067	1.06952	2.23881	0	0.332226
	100	0.231482	0.297619	0.492611	0.980392	0.877193	0.534759	1.43885	0.653595	0.526316	0.8	0.334448	0.840336	1.60428	0.746269	1.34228	0.332226

## Sheet: Figure 1e
	Standardized PDX1 expression/INS epxression (linear regression)
	B-NORM
	Pdx1 (x-axis)	Ins (y-axis)
	1.49928	3.43372
	0.584828	2.3019
	-0.86958	-0.12545
	-1.35412	-0.10166
	-0.99425	0.957386
	-0.15339	1.81203
	0.515382	1.69266
	1.89402	2.7942
	0.567639	2.04415
	0.496415	1.98233
	-1.63862	1.13144
	1.26229	4.12172
	1.42499	2.62581
	0.813811	2.1585
	0.555093	1.82647
	0.965248	1.80333
	-0.91492	1.41606
	1.0667	2.58471
	0.441787	1.40644
	1.19996	2.08511
	3.08803	-0.04465
	-0.37082	-0.97528
	-0.99662	-0.50292
	-1.44016	-0.85792
	-1.0383	-0.96746
	-0.33278	-0.6042
	1.1396	-0.68028
	0.085866	-0.82601
	2.88296	0.494206
	1.2861	1.71826
	0.460556	0.721683
	2.84927	1.06672
	-0.57757	-0.79914
	-1.49311	-1.21156
	-1.82088	-0.61669
	-1.19903	-0.20198
	-0.91719	-1.15452
	-0.82048	-1.03894
	-0.09224	-0.66847
	1.37896	0.182654
	-0.57955	-0.41939
	2.21478	-0.6539
	0.081914	-0.47592
	-0.1773	-0.33733
	-1.81495	-0.89506
	-1.811	-0.88062
	-1.82177	-1.21911
	-0.55327	-0.89144
	-0.88716	-1.06857
	-0.87482	-1.01443
	-1.34582	-1.28564
	-1.66233	-1.24167
	-1.52798	-1.25447
	-1.7055	-1.14876
	0.586606	0.084959
	1.10908	0.554147
	0.842261	1.08256
	-0.7784	0.634228
	-0.18174	-0.57802
	-0.45557	-0.48667
	-0.44006	-0.38529
	0.638073	-0.53255
	1.18781	-0.78255
	-0.37793	-0.74637
	1.98066	-0.26104
	-1.32468	-0.87229
	-1.37921	-0.93708
	0.773803	0.402996
	-1.61373	-0.7632
	-1.22669	-0.88312
	-0.58449	-0.24069
	0.358808	0.518271
	0.463816	0.165654
	-0.03682	-1.00426
	-1.18194	-0.84062
	-0.97923	-0.41789
	1.26249	1.95772
	0.865574	1.8433
	0.50659	0.989098
	-0.48659	-0.33443
	-0.26037	-0.15686
	-0.405	-0.22973
	-1.06804	-0.47919
	-0.48718	-0.47916
	-0.33051	-0.27691
	-0.40766	-0.72729
	-0.38554	-0.98303
	-0.60513	-0.72999
	0.531089	-0.24527
	1.3591	-0.12248
	-0.54092	0.091581
	-1.25356	-0.13846
	-0.45893	-0.00314
	-0.97271	-0.76583
	1.47162	0.156916
	-0.01341	0.355139
	0.545116	-0.05459
	0.702184	-0.72879
	-0.38316	-0.73237
	0.294104	0.240035
	-0.75124	-0.32965
	1.82794	0.079599
	0.777853	0.018258
	0.075691	-0.7166
	-0.34938	-0.58286
	-0.54616	-0.62966
	0.264469	-0.33125
	-1.04423	-0.74989
	0.208655	-0.24359
	3.15224	1.49525
	1.01316	1.03259
	0.65783	1.40923
	2.16894	0.934857
	2.69586	1.94536
	0.076876	1.56646
	-0.09995	1.28409
	0.527434	1.70365
	0.811835	1.76574
	-0.63566	-1.17367
	0.676895	-0.83795
	-0.49667	-0.73108
	-1.42564	-0.91551
	-0.67596	-0.15559
	-0.92816	-0.71025
	-0.62815	-0.68988
	-0.04799	-0.69407
	0.945293	0.538103
	1.37115	0.486423
	-0.20999	0.992614
	0.277212	1.1168
	-0.07802	0.985616
	0.592237	1.17582
	1.43665	0.322574
	-0.71103	0.562408
	-1.22501	-1.0713
	-0.52858	-0.44315
	0.220213	0.757627
	-0.83836	-0.74183
	-1.57846	-0.86782
	-1.38336	-0.94698
	2.45789	1.70802
	0.19117	-1.03014
	-0.33278	-0.95941
	-0.53776	-0.85472
	-0.25544	-0.71923
	0.238785	-0.16853
	0.447122	-0.00127
	-1.58537	-1.19576
	-1.34819	-1.17944
	-1.12682	-1.14067
	-1.4126	-1.12599
	-0.86602	-0.59263
	-1.19537	-0.88035
	-0.61738	-0.7789
	0.473991	-0.47046
	-0.34414	-0.12149
	-0.27401	-0.62782
	0.05791	-0.1759
	-0.07209	0.125102
	0.20174	0.148348
	0.237698	0.577564
	-0.41695	0.08571
	-0.82928	-0.53637
	-0.892	-0.37812
	-0.56957	-0.62987
	-0.88627	-1.20627
	0.017408	-0.0862
	-0.24941	-0.92285
	-0.86731	-0.92435
	0.247774	0.07325
	0.893925	0.729704

## Sheet: Figure 1f
		Standardized MAFA expression/INS epxression (linear regression)
		B-NORM
		MAFA (x-axis)	INS (y-axis)
		1.52352	2.46303
		1.69887	2.67393
		1.6514	1.67392
		-0.00952	3.16968
		1.56787	1.83903
		1.34398	0.588749
		1.9231	-0.26009
		0.544489	0.741166
		0.583736	2.25884
		1.31238	0.036752
		1.858	1.04249
		1.66044	1.76917
		1.73064	2.15206
		2.14325	0.327576
		1.28425	0.34655
		0.756966	0.204714
		0.947778	2.43655
		1.4107	0.922462
		2.2055	3.37443
		1.83525	0.493612
		1.59742	1.06403
		1.57187	0.726688
		0.384621	0.734076
		-0.18318	0.484806
		1.35757	-0.23637
		0.102769	0.333297
		-0.6797	0.229753
		0.277546	-0.16697
		-0.2594	-0.24381
		-0.12206	-0.16094
		-0.19808	0.847084
		-1.21764	0.099533
		-1.97807	-0.98864
		-1.95321	-0.24476
		-0.57209	-0.84471
		0.253182	-0.1247
		-0.07071	-0.83912
		0.146958	-0.65385
		-0.35961	-1.10002
		-0.41007	-1.10007
		-0.25328	-0.22868
		-0.52699	-0.14401
		-1.68011	-0.49376
		-0.50133	-0.29969
		-0.67245	-0.09383
		-1.54254	-0.12618
		-1.03176	0.351808
		-0.48995	-0.0221
		-0.28602	-0.15011
		0.825886	1.09487
		0.825927	0.560983
		1.25436	1.47984
		0.984949	0.591494
		1.26041	1.29332
		-0.06225	0.797899
		1.42325	0.773745
		0.418063	1.46291
		0.362574	1.32132
		0.673664	1.55445
		0.841772	0.672461
		0.178015	0.975571
		0.943942	-0.79036
		0.667294	-0.50795
		0.493838	-0.30318
		-0.02334	-0.28058
		0.935714	-0.8882
		0.796612	-1.04551
		-0.79013	-0.65985
		0.023101	-0.85308
		-1.05415	0.776588
		0.97175	1.70964
		-0.96928	1.12116
		0.919376	1.73628
		-0.90108	0.902759
		0.682467	1.35611
		0.193816	-0.44911
		0.181697	-0.73981
		0.388062	-0.80134
		0.577909	-1.02257
		-0.7556	-0.53093
		-0.79436	-0.53182
		-1.15268	-0.67946
		-0.258	-1.03405
		-0.73087	-0.88347
		0.741875	-0.66665
		-1.71922	-1.24708
		0.135687	-0.84683
		-0.26352	-0.55488
		-1.47315	-0.26824
		-0.18299	-0.8421
		-1.37948	-0.7096
		-1.05164	-0.99969
		-0.5965	-1.01595
		-0.44289	-0.74547
		-0.01645	-0.39477
		-0.76629	-0.51898
		-0.97877	-0.57027
		0.455987	-1.23109
		0.318134	-1.10823
		0.397886	-1.10391
		0.32062	-1.09424
		0.209708	-1.22453
		-0.26437	-0.87444
		-0.04592	-0.57019
		0.017606	-0.91434
		-0.69304	-1.1496
		-0.36881	-1.11926
		-0.46781	-0.33071
		-1.25659	-0.88775
		-1.66242	-0.91703
		-0.44742	0.356057
		-0.53613	-0.27714
		-1.45458	-0.05458
		-0.14433	0.2181
		-0.29031	0.083003
		-1.70667	-0.49662
		-1.32035	-0.33831
		-0.31494	-0.14891
		-0.14442	-0.48394
		-0.74849	-0.07027
		-0.21641	-0.35507
		-2.68179	-1.17534
		-0.78177	-0.64112
		-2.38728	-1.09999
		-0.67038	-0.36315
		-1.20524	-0.70249
		-0.86944	-0.65172
		-0.24011	-0.85417
		-0.53939	-0.00017
		-0.53069	0.035893
		0.140998	-0.89451
		-0.01491	-0.81834
		0.820503	-0.53431
		0.807447	-0.53772
		-0.46069	-0.30855
		-0.39864	-0.62705

## Sheet: Figure 1g
	Standardized PDX1 expression/MAFA epxression (linear regression)
	B-NORM
	PDX1 (x-axis)	MAFA (y-axis)
	0.125348	0.881777
	-0.71273	-0.80218
	-0.39832	-0.69999
	0.451363	-0.03215
	0.821139	-0.06573
	-0.07135	0.97685
	-0.68091	0.88445
	0.738741	0.631368
	-0.9317	-0.66771
	0.538046	1.42053
	0.905072	-0.32433
	-0.34549	-0.36448
	-0.20089	-0.52793
	-1.03566	-0.99598
	-0.66433	1.02453
	-0.74075	-0.45522
	-0.48871	0.756876
	-0.60491	-0.91351
	-0.52334	0.477595
	-1.09108	-0.94621
	-0.89193	0.622397
	0.010609	0.478543
	-0.81558	-0.69921
	0.325923	1.4697
	-0.53906	-0.06449
	-0.13174	0.231495
	-0.47761	-0.17429
	-0.00416	1.28845
	-1.07286	-1.3563
	-1.08425	0.106227
	-0.11982	-0.2363
	0.088983	-0.06518
	-0.89769	-1.18163
	-1.02609	-0.73649
	-0.44601	-0.58155
	-0.99919	-1.32819
	-0.49324	-0.50283
	-0.47441	-0.842
	-1.06161	-1.673
	-0.39305	-0.1025
	-0.60312	-0.32401
	-1.02578	-0.61706
	-0.92454	-0.99079
	-0.98303	-1.40298
	-0.95735	-1.29305
	-1.06943	-1.1877
	-1.07552	-1.28564
	-0.79691	0.009212
	-0.56746	-0.2573
	-0.33071	0.484942
	-0.53087	-0.3258
	-0.56339	-0.40937
	-1.03764	-0.93347
	-0.98904	-1.63962
	-0.99237	-1.51469
	-0.23335	-0.17686
	-0.97399	-0.98293
	-1.02068	-1.27754
	-0.99891	-1.7526
	-1.07153	-1.37518
	-0.4031	-1.75181
	0.855419	0.377085
	1.74375	-0.33371
	0.239082	-1.10874
	0.73159	1.49491
	-0.22223	-1.12134
	-0.66148	-1.21027
	-0.10733	-0.8716
	0.496966	2.53466
	-0.41691	-0.29075
	-0.2752	0.020797
	0.765488	0.477209
	-0.40146	0.139409
	0.842748	0.172394
	0.472467	-0.92359
	-0.2671	-1.62655
	1.93405	0.720836
	2.00164	-0.58181
	2.23142	0.726785
	-0.23845	-1.4126
	-0.18068	-0.58964
	0.298354	-1.04776
	0.394116	-0.35813
	-0.33934	-0.35002
	0.159024	-0.12874
	-0.19658	-0.31317
	-0.51547	-0.48893
	-0.18991	-0.93452
	-0.65057	-0.19472
	0.087044	0.102331
	0.790768	1.82124
	0.132761	-0.86757
	0.683235	1.7776
	1.20356	-0.23981
	0.875677	-1.06288
	0.579667	1.21167
	-0.61842	-1.29751
	-0.44833	-0.23077
	1.4388	0.812086
	0.747359	0.795032
	0.930654	-1.2579
	0.125551	0.033327
	0.134457	-0.19626
	0.317163	1.59371
	1.12134	-1.07247
	-0.44704	-0.02405
	-0.64421	-0.50856
	-0.02289	0.022653
	0.353053	-0.2016
	0.609809	-0.47392
	-0.06918	0.394532
	0.286305	0.739212
	-0.39302	1.67309
	-0.70353	-1.99268
	-0.57328	-2.04378
	0.16458	0.117965
	-0.55908	-0.39652
	-0.63407	0.608711
	0.58219	0.582393
	0.253852	0.630752
	0.919863	-0.28402
	1.13584	-0.44143
	-0.58991	-0.19162
	-0.63964	-0.6095
	-0.57852	0.724555
	-0.60527	-0.10677
	-0.41133	3.02439
	-0.66537	-1.24731
	-0.70361	-1.11166
	-0.28764	-0.28212
	-0.40831	0.430528
	1.34134	-1.82895
	-0.08488	0.33865
	0.796939	0.748844
	0.322479	0.279587
	0.668271	0.401036
	-0.6158	-2.03521
	-0.53639	-1.83788
	-0.60715	-0.50357
	0.228211	0.320126
	-0.24549	0.134554
	0.220635	0.447824
	-0.41681	0.594346
	-0.21431	-0.34
	-0.32949	-0.43164
	0.436153	0.005436
	-0.56281	-0.61408
	-0.21451	0.230732
	-0.08864	-0.70191
	-0.40205	-1.82153
	-0.6576	-0.55188
	-0.53721	-0.11835
	0.147685	0.198479
	-0.62604	-0.53027
	0.097611	1.89916
	0.370205	0.365413
	-0.38961	-0.07651
	-0.58766	1.65074
	-0.58078	-0.23907
	-0.59686	-0.47126
	-0.65712	-0.26217
	-0.60081	-0.7413
	-0.02736	-1.40526
	2.08794	2.05051
	-0.61755	-0.16678
	-0.65946	-0.41607
	-0.53223	-0.48979
	-0.0925	-0.08683
	-0.57057	-0.11783
	-0.45204	-1.83668
	-0.05176	0.250012
	-0.65343	-1.93024
	-0.42799	1.55455
	-0.60675	-1.47079
	-0.59338	-2.00443
	-0.67408	-0.61119
	0.159223	0.918455
	-0.59673	-1.93122
	-0.31187	0.610111
	-0.66233	-1.09806
	-0.47339	-0.59817
	-0.54868	0.511724
	-0.17362	1.56701
	0.029727	0.464528
	-0.65748	-0.51541
	0.021093	0.280837
	-0.59777	0.415765
	-0.45957	0.664256
	-0.47454	-0.0887
	-0.06687	-0.17684
	-0.61782	-0.56216
	-0.63089	1.77282
	-0.31697	0.1436
	-0.57728	-0.30272
	-0.25755	0.54833
	0.73562	0.125393
	-0.43073	0.371414
	-0.60598	-0.40981
	-0.54334	0.259065
	-0.65949	-0.33181
	-0.01223	-0.20639
	-0.36686	0.354242
	-0.63252	-0.86117
	-0.64386	-0.15811
	-0.32617	2.04326
	0.060292	-1.57195
	-0.59031	-0.41833
	-0.6093	-0.57687
	-0.16902	-0.59564
	0.557055	1.45061
	-0.54466	-0.78474
	0.315284	0.875892
	0.068722	0.022081
	-0.40277	-0.63833
	0.460317	-1.49912
	-0.15865	-0.25579
	1.41733	-0.76142
	-0.6611	-0.7885
	-0.19838	-1.1623
	0.500876	0.100375
	-0.03469	0.17502
	1.50831	2.30074
	-0.39971	-0.02339
	0.012181	0.583891
	0.004085	-0.0847
	1.51215	1.27029
	-0.3996	-0.50652
	1.02959	-0.85764
	1.83229	-0.0814
	0.823619	-0.29677
	-0.0637	-0.28876
	0.045268	-0.00797
	1.19386	2.35991
	-0.03037	-0.76424
	-0.52824	-0.23278
	0.810956	0.28606
	0.674831	0.313007
	-0.70315	-1.19645
	-0.27279	-0.34837
	0.517924	-1.06449
	-0.05396	-0.48338
	0.415223	-0.30113
	0.0436	-1.51737
	-0.55316	-1.22255
	-0.37838	0.239138
	-1.03015	-0.98793
	-0.73909	0.484955
	-0.73173	-0.05963
	-0.05527	-0.03804
	-0.85985	-0.38152
	-0.97783	-1.06903
	-1.12092	-0.06885
	-0.64317	-0.67637
	-0.86776	-0.19014
	-0.39645	0.610048
	0.226186	1.52724
	-1.41089	-0.88799
	-1.43516	-1.26908
	-1.13223	0.106625
	-1.35093	-0.72933
	-0.71052	-0.79945
	-0.66729	0.248016
	-0.88742	0.189565
	0.201657	0.949043
	-1.33116	-0.49071
	-0.70194	0.94122
	-0.50729	0.461897
	-1.38548	-0.82017
	-1.445	-1.11776
	-1.18562	-0.70181
	-1.43485	-0.18157
	-0.71898	-1.27359
	-0.90615	-0.2619
	-0.99309	-0.11088
	-0.72664	-0.96732
	-0.75984	0.15563
	0.316239	0.615482
	-0.9824	0.790295
	-1.05851	-0.17592
	-0.67868	-0.61433
	-0.69551	-0.34546
	-1.01703	-0.93441
	-1.46812	-0.6885
	-1.15695	-0.71739
	-0.67078	-0.14702
	-0.76063	-0.6789
	-1.47236	-1.24117
	-0.92398	-0.06603
	-0.82741	-0.5918
	-0.82457	0.32845
	-0.85823	-0.93919
	-1.33175	-0.7507
	-1.4761	-0.44043
	-1.46425	-1.21293
	-1.41293	-0.65385
	-0.26199	-0.70908
	-1.09947	-0.19008
	-0.73415	0.584756
	-1.30849	-0.77107
	-0.33265	0.165732
	-1.16105	-1.92618
	-0.63956	0.679796
	-1.4678	-1.9045
	-0.31372	-0.22103
	0.948604	-1.20224
	1.58565	0.467479
	0.8659	-0.08819
	0.71519	0.725628
	-0.52286	-1.31799
	0.576396	0.076516
	-0.51043	-1.95688
	-0.58658	-1.84729
	0.199652	-0.35891
	0.302291	-0.76264
	1.83142	0.241678
	-0.09761	-0.72529
	0.191382	-0.13913
	1.23777	-0.91697
	0.166949	0.358536
	0.503554	0.453928
	0.658072	-0.15122
	0.456543	-0.33277
	0.529233	-0.7817
	-0.41085	-0.98318
	0.757321	0.680555
	-0.4138	-1.95023
	-0.22949	-0.55939
	-0.07987	0.378464
	-0.47595	-1.66913
	1.2955	1.68298
	1.34256	-0.06806
	-0.47551	-0.82586
	1.14985	0.852118
	0.3449	-0.64251
	0.786818	0.100746
	-0.53776	-0.59459
	0.016128	0.468187
	1.85803	0.302579
	1.07896	-0.01768
	1.01499	0.041538
	0.848634	-0.12183
	0.844926	0.244922
	-0.55542	-0.4277
	1.22604	0.301621
	1.21411	1.94416
	-0.39475	-0.67879
	-0.45697	-1.58164
	1.00262	-0.31451
	-0.36395	-1.4934
	0.531803	-0.17572
	0.98162	0.028823
	-0.1578	-2.04871
	-0.3232	-1.96788
	0.062671	-0.08799
	-0.3711	-1.96843
	0.893206	-0.08008
	-0.52169	-0.99692
	1.65917	1.15651
	-0.0866	0.155968
	0.056742	-0.55327
	0.097586	0.158279
	1.14346	-0.24146
	1.22295	0.714054
	-0.31064	-0.62184
	-0.52201	-0.05295
	-0.45323	-0.77145
	-0.527	-1.22671
	-0.37861	-0.56444
	0.186235	-0.13845
	1.08943	-0.42658
	0.946481	0.56007
	1.14938	-0.5926
	0.868657	-2.00746
	0.034503	-0.55278
	1.19487	0.420851
	0.952506	0.28745
	1.92136	0.787556
	1.41758	1.10595
	0.328545	-0.14143
	1.03249	0.21255
	-0.37997	-1.02571
	0.965583	-0.4775
	1.09444	0.106408
	1.3781	0.232009
	0.694679	0.752888
	0.789893	-0.23941
	0.826588	-0.07305
	1.0452	-0.16554
	0.928048	-0.24152
	1.54218	0.05687
	1.34965	0.466855
	-0.44821	-0.82978
	0.095948	-0.40317
	0.617521	-0.67834
	0.971119	-0.31221
	0.042546	1.23791
	2.51787	-0.28385
	1.9257	-0.35312
	1.10755	-0.22413
	1.62143	0.439255
	0.945939	-0.75243
	0.952162	-0.78857
	0.277305	-1.06535
	0.300506	-0.01079
	0.821062	-0.20309
	0.83346	-0.82045
	0.287177	-0.57327
	0.780778	2.35907
	0.912739	0.178137
	1.39533	0.881257
	0.441146	-0.36017
	0.476731	-0.53207
	1.89704	0.213035
	0.654368	0.728429
	0.934136	0.290883
	1.07035	-0.53122
	1.35121	0.333917
	1.15389	-0.0525
	1.01471	0.297227
	0.894359	1.48303
	1.19653	0.250001
	0.526541	0.397255
	1.48085	1.8772
	0.395263	-1.18022
	0.959716	1.2414
	1.24268	-1.28102
	0.633599	0.918335
	0.322075	2.69878
	0.395975	-0.47445
	1.50712	2.02876
	0.580959	0.335512
	1.60616	0.485837
	0.312744	0.358224
	0.530584	0.452717
	1.90397	-1.35894
	0.806784	0.035099
	0.356568	0.650074
	0.805668	1.23318
	0.549819	0.546031
	0.96205	-0.02148
	0.397617	0.027142
	0.566828	0.331692
	1.04842	0.609444
	0.544781	-0.28128
	0.481485	0.205472
	0.414817	0.447988
	0.779088	1.44035
	0.370513	0.018569
	1.12207	0.995852
	0.264881	0.24097
	0.773879	0.909796
	1.42073	1.02542
	0.704031	0.651284
	0.639806	0.458549
	1.31791	1.10718
	0.982656	1.22439
	0.648085	1.26706
	1.30443	0.754391
	0.319638	-0.31563
	0.437553	-0.1228
	0.521947	0.280508
	1.08465	0.850904
	1.69706	1.65174
	1.12299	0.681012
	0.412212	-0.27412
	0.999414	0.180166
	0.625655	1.51098
	0.575779	1.20283
	2.68194	1.9314
	0.783156	0.435488
	0.297369	-0.29025
	1.09985	0.654621
	0.848792	0.827514
	1.54675	0.835712
	0.424834	-0.38225
	0.381005	-0.22632
	0.504448	-0.16449
	2.56402	2.3279
	0.821098	1.46101
	1.76581	1.72565
	1.58307	0.455354
	0.477644	-0.06754
	0.887235	0.660872
	0.648922	-0.21631
	1.59821	2.11246
	0.45702	-0.49592
	2.93713	1.70822
	0.921526	0.93361
	0.918052	1.15698
	1.4253	1.05425
	2.48446	2.3396
	1.66609	1.88391
	2.57434	2.30111
	1.27854	0.823152
	0.972388	1.47108
	0.452329	1.56424
	0.939622	0.428407
	0.827875	1.01674
	1.32754	0.315089
	0.353522	1.07932
	1.04383	1.27203
	0.511249	0.699442
	0.524432	0.835979
	1.8875	1.18417
	0.646122	-0.56706
	1.08087	1.98448
	2.17636	1.66809
	0.90058	-0.45984
	0.690857	0.616385
	0.779761	0.902531
	1.56648	0.585267
	0.304703	-0.68149
	0.334278	-0.01737
	0.43381	-0.21292
	0.847848	2.11412
	0.381541	-0.23838
	1.22092	0.625659
	0.363499	-0.12668
	0.77033	0.502314
	0.470661	0.334242
	0.891182	0.58348
	1.16781	1.63457
	1.53331	-0.30056
	0.312139	0.272256
	0.746492	0.576101
	1.25504	0.229859
	1.18155	0.876862
	1.62341	1.43524
	0.274737	0.631387
	0.952072	0.534614
	1.22294	0.66813
	0.849935	0.595574
	0.346551	0.108085
	1.22522	-0.82842
	2.29821	0.417264
	0.410634	-0.50018
	1.37813	1.0793
	1.94651	2.01828
	1.34588	0.863229
	0.670424	0.507857
	1.29611	1.70638
	1.54832	0.52499
	0.945685	0.639705
	0.298567	0.14892
	2.37648	1.0152
	2.15259	-0.22659
	0.370686	-0.86044
	1.52025	0.417274
	0.322483	-0.83709
	0.505474	-0.15158
	0.681977	-0.3388
	1.15495	0.434742
	1.13695	1.12918
	0.684639	-0.32656
	0.767084	0.244316
	1.47909	-0.55285
	3.11838	1.63958
	1.19565	1.55019
	0.307707	0.233636
	0.565613	0.55953
	0.256545	-0.50989
	1.57777	0.536989
	2.83342	1.03348
	0.375966	1.3149
	1.37787	0.502807
	2.31893	0.827645
	0.59261	0.848714
	0.995406	0.593493
	2.56576	1.47824
	1.98647	0.99799
	2.79082	0.435934
	3.06778	-0.90979
	1.22694	-0.38329
	0.31638	-1.22915
	2.4512	1.54286
	2.04209	-0.37749
	2.29563	0.010747
	2.02241	1.09027
	3.52503	2.62259
	1.12565	0.900891
	0.755615	1.27617
	1.35516	0.243445
	3.33455	1.03865
	2.31753	1.34206
	3.35345	4.07757
	2.17745	2.28906
	1.50444	2.5714
	0.881345	0.371089
	1.83158	-0.85511
	1.66059	0.317479
	2.86239	0.329004
	2.60371	0.514779
	2.09097	2.20116
	4.14132	3.80283
	3.30016	0.678861
	1.498	1.45032
	0.667132	0.552594
	3.43895	3.25612
	3.5707	0.453577
	3.39412	-0.32486
	1.97798	0.102808
	2.61604	1.39624
	4.06441	1.64613
	2.83085	0.354109
	2.30815	0.913511
	2.04997	0.036162
	1.78937	0.685144
	3.78771	0.517148
	1.64609	0.183787
	1.68463	0.605279
	1.7418	-0.23044
	3.6103	0.956996
	3.03316	-0.635
	2.55003	2.09339
	0.934141	0.069526
	1.16095	0.775244
	0.639606	0.110993
	1.42698	0.399085
	1.76849	0.490184
	1.86781	2.44227
	1.23201	1.83018
	1.2144	-0.02929
	-0.01493	-1.57284
	0.907322	0.253714
	1.2993	0.967906
	-0.11445	-0.88506
	-0.23356	-1.50326
	-0.1178	-1.37892
	-0.17235	-1.59217
	2.57801	1.72665
	0.209228	-0.40994
	-0.25819	-0.31927
	1.36025	1.66177
	1.30601	1.8449
	-0.35137	-1.50865
	0.927314	3.48857
	1.44197	0.1689
	-0.27894	-1.64225
	-0.15122	-1.58998
	1.68642	1.84207
	1.38421	0.737159
	0.950071	0.630513
	1.33981	0.59926
	0.797155	2.3983
	0.080724	0.006551
	0.026103	-1.75149
	1.15898	0.133371
	2.4612	2.82167
	0.200902	-1.7465
	0.450583	0.396642
	1.22041	2.58962
	-0.29833	-0.92951
	1.09421	0.412135
	1.17263	0.500727
	0.872067	2.88431
	1.0484	0.343483
	0.246815	-0.41876
	1.7256	1.71299
	0.99405	0.697136
	0.753571	1.54701
	1.10567	0.383603
	2.58323	0.071364
	-0.14258	-1.53028
	0.587546	-0.08747
	1.17561	-0.03132
	0.916657	0.765566
	1.33839	1.86298
	0.369683	0.256543
	0.777505	2.05192
	1.62259	3.91156
	1.18734	0.722451
	1.1591	1.14346
	-0.12085	-1.91355
	1.2225	1.40585
	0.495437	1.37169
	0.409327	-0.21504
	-0.2232	-1.64374
	0.465322	-0.39238
	-0.11668	0.089654
	0.020167	-1.04736
	-0.21569	-0.55764
	0.210057	0.490935
	0.102077	1.51801
	-0.30941	0.853415
	0.14212	0.469851
	1.80221	0.868254
	0.022562	0.180689
	0.115994	0.964507
	0.003411	0.144058
	-0.24443	-0.28125
	-0.00032	1.09261
	-0.2026	-0.50686
	-0.08155	0.822916
	-0.20822	-0.06815
	-0.30501	-0.39475
	-0.49619	-1.7486
	0.782286	0.331624
	1.60572	-0.38064
	0.661077	1.42387
	0.196846	-1.12541
	-0.80366	-1.44939
	-0.33144	-1.15365
	-0.74043	-1.2507
	-0.25383	-0.95119
	0.432606	2.42495
	-0.48865	-0.32648
	-0.49354	-0.20907
	0.665555	0.395723
	1.33881	0.546871
	0.758565	0.123823
	0.40403	-0.94175
	-0.31707	-1.63824
	1.94658	-0.58768
	2.17184	0.692911
	-0.2868	-1.42926
	-0.24974	-0.62938
	0.222356	-1.05968
	0.274659	-0.39975
	-0.41103	-0.39187
	0.09818	-0.15322
	-0.23182	-0.33615
	-0.24367	-0.96308
	-0.76414	-0.5777
	0.000552	0.040855
	0.752735	1.77859
	0.095345	-0.87921
	0.621216	1.72466
	1.14325	-0.26145
	0.738516	-1.08291
	0.510075	1.12997
	-0.6279	-1.27
	-0.80386	-1.32465
	-0.59602	-0.31306
	1.35189	0.761835
	-0.81484	-0.59996
	0.686114	0.73928
	0.885911	-1.26638
	0.091342	0.009446
	0.070448	-0.22622
	0.185133	1.43453
	-0.72329	-0.54682
	1.03845	-1.09647
	-0.55487	-0.14621
	-0.10979	-0.03705
	0.26502	-0.25272
	0.472205	-0.52084
	-0.10874	0.35947
	0.058052	0.504142
	-0.44522	1.63384
	-0.75401	-1.98706
	-0.71984	-2.0774
	-0.76242	-0.64791
	0.097342	0.382306
	-0.70742	-0.49424
	-0.70055	0.614362
	-0.79879	0.028979
	-0.79004	-0.29197
	0.495215	0.511682
	0.850895	-0.30636
	1.00478	-0.50312
	-0.76808	-0.57968
	-0.82901	-1.31782
	-0.72683	-0.12095
	-0.83318	-0.93152
	-0.44437	2.98041
	-0.44314	-0.43969
	-0.70057	-1.28678
	-0.78071	-1.40717
	-0.7531	-1.0793
	-0.71637	-0.58744
	-0.52247	0.376722
	1.20408	-1.82943
	-0.13852	0.313368
	0.764798	0.746699
	0.289993	0.258833
	0.589802	0.358138
	-0.6158	-2.03521
	-0.62106	-1.84474
	-0.43456	-0.08847
	0.133995	0.26552
	0.091251	0.399947
	-0.79271	-1.07649
	-0.77154	-1.37089
	-0.52775	0.492745
	-0.7873	-1.05371
	-0.38826	-0.39785
	0.361341	-0.03001
	-0.28654	0.150778
	-0.13242	-0.712
	-0.42077	-1.81403
	-0.67443	-0.25615
	0.081624	0.164412
	0.01523	1.8595
	-0.8081	0.575991
	-0.02791	-0.01041
	-0.6297	1.65561
	-0.75539	1.34081
	-0.74085	-0.59944
	-0.07908	-1.40887
	-0.66865	-0.51752
	2.01465	1.99401
	-0.70301	-0.42362
	-0.69788	-0.2865
	-0.66714	-1.85835
	-0.78267	1.26244
	-0.14295	0.178794
	-0.68354	-0.08378
	-0.60715	1.27302
	-0.65961	-1.44306
	-0.72736	-0.67705
	0.099163	0.860457
	-0.78901	1.06325
	-0.65092	-1.95044
	-0.6019	-0.67396
	-0.74213	-0.89988
	-0.34025	0.590517
	-0.75823	-0.75148
	-0.65601	0.236586
	-0.27807	1.45523
	-0.03853	0.411278
	-0.10795	0.181098
	-0.62202	0.411944
	-0.54766	0.641607
	-0.75488	-0.58877
	-0.75686	-0.51562
	-0.14445	-0.22297
	-0.38132	0.089668
	-0.63795	-0.3555
	-0.64133	1.56094
	-0.31143	0.543407
	0.566204	-0.00503
	-0.76197	-0.57204
	-0.82203	-0.19981
	-0.80708	-0.81736
	-0.74388	-0.21498
	-0.67642	0.141811
	-0.05433	-0.16384
	-0.61083	0.202634
	-0.3786	2.01371
	-0.04881	-1.58466
	-0.66842	-0.64046
	-0.23107	-0.61208
	0.52415	1.41898
	-0.56714	-0.7883
	-0.78899	-0.59598
	0.300299	0.85351
	-0.52297	-0.6562
	0.439313	-1.49595
	-0.81258	-1.08129
	-0.79049	-0.98751
	-0.22129	-0.29029
	-0.68582	-0.7439
	1.37547	-0.76959
	-0.23496	-1.16711
	0.450358	0.087742
	1.38254	2.21284
	-0.10057	0.104408
	-0.5488	-0.09447
	-0.03446	0.548367
	-0.0309	-0.1028
	1.47818	1.24698
	-0.49902	-0.60992
	0.932895	-0.88721
	1.74474	-0.10831
	-0.16094	-0.36174
	0.739943	-0.32678
	1.07981	2.22918
	-0.02268	-0.06192
	-0.06501	-0.77185
	-0.61124	-0.25045
	0.752309	0.262816
	0.549375	0.230928
	-0.76076	-1.20002
	-0.40869	-0.41868
	0.473454	-1.0711
	-0.161	-0.52704
	0.370792	-0.31923
	-0.02941	-1.51398
	-0.6638	-1.22095

## Sheet: Figure 1h
	PDX1 and BFP expression:B-NORM					PDX1 and BFP expression:B-MAT
	Pdx1(x-axis)	BFP(y-axis)				Pdx1(x-axis)	BFP(y-axis)
	59.7	46.263				95.207	83.642
	73.979	65.418				109.271	72.986
	106.494	87.809				125.863	62.477
	60.011	58.374				96.997	97.158
	89.057	77.816				101.927	89.821
	116.996	78.307				97.939	102.236
	138.214	95.805				112.278	95.709
	74.127	76.318				82.783	117.351
	157.356	131.613				172.734	98.784
	101.33	73.423				72.757	56.02
	70.04	54.387				116.283	97.773
	122.859	77.921				183.51	133.581
	216.885	115.615				160.653	102.532
	97.794	63.513				65.756	86.592
	111.108	68.23				84.684	96.235
	121.423	101.899				140.119	129.881
	117.101	97.349				86.969	96.149
	98.539	82.884				156.071	107.456
	174.284	105.017				139.003	109.77
	57.812	43.297				76.934	91.875
	169.339	97.006				163.511	108.904
	143.955	87.038				120.103	104.141
	143.004	90.303				107.135	81.228
	138.881	96.435				145.8	106.252
	154.43	93.369				41.363	63.223
	62.487	74.218				164.324	128.244
	82.883	80.742				59.033	100.507
	76.837	56.256				107.742	110.5
	91.11	81.741				126.88	116.53
	130.244	96.224				74.981	94.958
	79.777	80.507				124.791	112.841
	149.649	101.026				99.711	128.612
	100.612	91.411				60.245	86.212
	141.059	102.84				105.705	112.587
	76.4	86.771				167.44	121.062
	202.075	152.493				84.18	104.825
	76.133	65.958				129.093	113.175
	116.955	128.818				115.793	124.165
	129.765	111.406				108.144	133.655
	126.359	136.165				70.469	108.731
	175.849	156.591				139.716	124.494
	68.347	58.056				143.134	132.017
	101.203	60.985				130.939	70.444
	96.147	61.676				98.763	117.693
	129.515	85.145				109.018	131.257
	92.095	129.98				69.847	114.797
	136.98	82.642				61.09	87.753
	92.656	77.672				66.967	67.426
	168.941	116.959				81.455	117.305
	204.573	122.652				119.169	137.654
	94.884	71.254				147.51	139.404
	198.454	166.871				204.915	132.245
	208.961	142.601				124.619	127.238
	109.111	91.63				137.066	152.303
	133.856	92.521				123.388	127.059
	174.438	107.726				122.922	128.855
	132.847	76.104				94.697	125.161
	127.888	96.718				135.91	115.841
	131.943	76.969				152.075	137.153
	117.441	118.246				74.349	120.628
	149.687	100.72				72.273	163.205
	64.797	54.397				40.408	106.351
	68.504	71.025				83.768	124.134
	127.039	118.249				106.19	119.144
	117.131	70.582				91.059	110.101
	123.151	99.793				43.635	71.404
	73.51	64.666				141.86	124.037
	89.986	79.726				128.724	91.36
	106.898	92.464				101.683	62.621
	91.091	60.009				29.029	51.333
	156.63	103.024
	162.579	104.344				61.987	107.935
	145.933	104.228				132.072	75.362
	157.54	159.792				94.243	141.87
	123.146	85.559				67.255	117.733
	89.432	63.326				94.738	111.599
	132.839	94.833				119.133	137.955
	142.812	87.755				89.598	164.088
	84.75	65.79				94.531	139.25
	68.282	77.565				61.007	124.486
	124.79	120.575				106.494	121.174
	79.732	81.148				105.633	151.448
	76.432	87.963				90.472	120.66
	126.691	78.555				192.124	89.536
	92.331	101.902				147.344	143.577
	97.809	114.98				87.139	157.4
	150.686	96.005				60.709	99.992
	181.909	141.692				155.255	132.435
	70.099	82.143				50.742	97.102
	84.467	82.733				87.725	110.855
	176.588	108.312				137.387	113.328
	98.905	114.357				125.901	129.462
	80.388	71.633				57.932	116.814
	167.502	140.268				92.788	98.076
	171.783	123.878				168.457	143.413
	154.471	96.607				124.786	100.041
	180.866	201.398				59.364	85.47
	69.244	101.162				85.341	92.894
	137.118	199.385				61.681	79.621
	134.199	158.38				71.473	102.733
	88.787	80.691				98.183	106.2
	144.098	181.103				140.539	182.89
	143.349	128.2				169.104	105.973
	104.321	117.989				77.175	68.213
	129.265	110.856				170.577	144.328
	96.194	73.718				75.229	64.851
	155.558	141.789				174.799	137.514
	67.492	62.283				109.395	116.869
	148.572	107.597				106.679	63.726
	98.251	105.024				118.679	80.789
	170.371	102.242				99.433	86.431
	141.453	233.105				105.896	89.502
	138.795	200.286				78.699	69.882
	164.668	125.044				110.006	97.681
	144.563	92.955				114.895	81.503
	72.892	75.041				57.631	58.485
	89.274	86.398				151.049	156.699
	157.507	110.611				97.548	134.693
	110.276	179.646				147.983	109.48
	157.775	114.894				57.155	84.343
	59.37	70.435				50.657	89.993
	174.357	120.926				96.616	68.147
	162.365	99.726				94.979	63.325
	64.648	121.876				135.887	67.356
	147.524	119.891				62.063	58.91
	135.543	164.822				132.927	132.378
	176.345	133.813				87.187	63.865
	197.972	141.483				155.822	84.585
	155.683	170.271				94.32	97.633
	112.918	101.668				109.658	83.569
	117.13	96.569				67.602	76.92
	142.317	220.168				115.727	160.761
	113.724	146.961				118.438	76.465
	164.415	134.019				113.206	124.629
	128.649	107.176				106.322	84.162
	65.408	189.231				195.928	116.12
	86.769	110.799				105.088	60.483
	106.785	172.012				76.8	68.107
	151.729	147.551				152.213	136.853
	104.631	166.327				88.355	81.142
	134.042	180.013				76.934	117.444
	89.358	135.372				80.429	177.732
	101.731	209.538				171.184	123.585
	145.816	186.434				80.394	82.088
	140.927	194.857				124.034	117.133
	117.32	219.664				134.527	112.884
	103.274	187.877				131.262	118.505
	131.942	235.116				81.911	74.504
	74.853	218.143				103.363	86.515
	61.818	229.845				150.966	110.329
						82.465	96.22
	94.863	227.907				138.79	118.376
	104.102	209.429				64.458	76.321
	126.379	231.357				65.563	127.589
	107.348	214.62				114.014	137.442
	151.301	236.284				91.689	104.738
	117.737	205.091				48.75	78.413
	76.829	146.473				98.307	105.246
	128.978	207.622				123.201	124.54
	128.945	222.927				121.287	122.943
	174.365	207.579				112.552	88.914
	106.366	185.019				56.646	84.875
	114.329	216.561				76.55	109.975
	146.568	179.753				138.303	149.695
	143.188	189.555				155.349	186.63
	175.866	200.212				77.288	88.131
	102.989	187.007				193.405	189.827
	84.629	188.374				52.651	127.145
	134.586	149.976				154.843	134.066
	141.776	168.556				181.045	129.943
	126.619	178.908				96.365	132.92
	109.547	129.12				166.263	137.97
	129.112	209.266				89.403	113.823
	106.219	181.378				121.409	136.371
	154.629	178.041				135.208	135.188
	134.836	218.771				125.983	120.793
	103.633	140.622				69.246	93.395
	94.566	151.873				48.109	92.975
	142.853	181.326				49.039	101.422
	122.34	227.778				139.487	130.539
	138.595	210.449				80.863	100.176
	145.281	162.345				131.813	129.827
	131.625	192.914				118.277	106.486
	167.373	201.49				121.978	94.312
	141.054	203.518				150.894	134.304
	166.541	222.856				101.013	148.839
						63.631	104.139
	120.24	122.265				80.881	120.308
	161.082	135.283				104.507	123.813
	141.952	114.286				173.992	179.389
	125.744	79.652				183.637	118.714
	109.486	153.989				129.849	149.325
	113.886	111.868				148.786	185.537
	118.286	90.881				129.66	184.698
	99.049	159.641
	103.223	67.864
	123.032	91.063				134.364	145.278
	132.229	83.703				112.135	209.054
	127.767	157.678				81.92	169.023
	83.316	59.822				113.2	150.219
	147.652	81.186				123.26	161.632
	87.489	58.031				131	149.667
	102.9	55.6				100.691	127.864
	112.595	86.221				118.36	171.787
	117.63	104.19				119.926	127.209
	139.868	100.527				102.193	121.758
	129.625	82.983				101.919	158.41
	123.446	102.039				147.244	132.978
	92.893	70.786				123.32	112.135
	119.678	80.408				123.483	104.824
	134.267	157.322				115.338	103.618
	123.737	89.206				134.435	116.534
	115.902	106.748				127.43	102.375
	104.67	127.417				108.755	115.285
	108.721	40.377				141.714	95.686
	91.226	86.976				124.382	169.199
	141.359	111.704				167.447	123.168
	167.886	202.451				79.468	149.899
	100.882	102.053				149.295	102.252
	108.92	91.611				80.239	117.489
	86.1	58.975				150.457	102.586
	132.322	93.02				126.467	83.067
	164.219	219.184				119.092	137.946
	98.561	89.683				171.881	129.438
	104.556	111.527				127.168	72.479
	88.338	75.169				109.286	135.619
	99.411	95.943				91.111	86.049
	95.049	131.171				87.049	95.683
	102.973	94.133				89.875	113.025
	115.082	100.471				127.548	79.548
	144.322	124.817				105.61	59.727
	79.962	93.937				128.278	109.014
	149.162	162.475				108.474	154.603
	98.833	97.833				141.594	80.911
	144.216	112.51				129	125.254
	84.061	146.735				137.634	174.212
	147.937	102.794				130.938	149.457
	99.163	155.612				137.034	120.816
	140.571	112.89				118.277	67.898
	87.791	82.464				88.551	67.218
	144.712	119.278				145.877	110.871
	122.767	151.183				135.588	100.805
	97.536	112.786				122.473	110.095
	89.537	117.537				106.363	67.752
	114.941	102.125				138.864	87.568
	93.176	91.275				97.061	83.929
	83.932	98.591				96.77	83.42
	151.311	146.864				83.667	143.872
	108.601	154.514				129.699	127.027
	130.036	123.927				153.537	93.074
	133.432	109.381				112.409	77.645
	107.297	86.639				68.349	86.698
	154.764	135.613				113.485	81.464
	99.529	103.943				132.72	71.338
	93.704	121.593				108.472	72.5
	101.192	96.509				90.488	83.321
	90.918	84.205				142.016	70.079
	116.095	91.628				91.807	98.947
	143.921	103.022				140.148	85
	143.89	142.945				92.605	67.837
	126.415	163.026				108.127	121.624
	126.571	127.5				110.366	96.705
	142.079	105.613				109.259	84.304
	95.403	96.627				88.133	115.518
	125.356	86.956				114.896	144.794
	158.629	116.092				108.304	87.943
	83.542	111.125				149.045	112.253
	79.667	126.167				120.223	140.036
	101.173	113.718				122.047	76.678
	112.255	197.787				80.603	88.207
	86.87	115.696				128.024	113.048
	134.498	119.802				133.385	102.081
	76.32	132.32				78.044	84.632
	96.308	113.689				112.937	65.824
	141.73	169.88				97.617	51.638
	154.619	141.08				183.621	116.484
	129.852	214.923				132.024	103.4
	113.759	153.828				169.395	141.137
	97.188	130.609				90.929	92.238
	131.94	109.692				148.764	178.472
	134.647	162.752				146.65	93.861
	133.554	175.602				86.82	183.009
	139.135	146.5				126.139	73.468
	85.976	136.627				127.06	175.531
	112.978	192.438				140.443	73.687
	131.526	178				121.191	89.588
	148.802	215.812				119.958	76.018
	135.245	156.016				114.867	84.658
	167.838	177.959				123.226	93.22
	109.596	165.865				112.89	81.589
	158.24	203.022				80.977	79.698
	100.42	180.705				114.769	78.821
	103.737	163.026				117.713	98.892
						103.395	63.364
	81.864	59.821				230.664	139.421
	126.994	118.922				131.965	97.587
	62.589	123.194				140.9	76.95
	88.015	104.519				93.878	97.268
	117.021	182.208				113.06	71.113
	78.637	72.532				78.463	59
	142.93	123.795				136.239	167.091
	126.439	210.121				119.059	54.879
	71.869	80.873				118.519	63.584
	125.311	148.299				152.007	115.838
	102.903	77.664				161.57	102.672
	143.279	128.859				93.509	72
	131.347	139.533				155.889	110.253
	67.793	76.76				118.238	78.015
	99.572	68.606				137.656	70.858
	126.869	81.299				118.521	79.274
	213.97	194.2				126.378	83.022
	63.291	107.265				94.991	54.453
	60.421	75.548				112.495	73.184
	99.489	112.595				161.005	112.823
	76.593	70.401				115.347	183.974
	144.928	119.851				138.77	70.448
	116.837	136.103				127.725	80.315
	57.438	122.429				120.707	66.164
	119.771	110.096				103.375	94.768
	123.903	109.79				116.983	88.264
	117.17	109.567				110.644	77.966
	124.348	82.002				133.884	67.948
	138.8	148.137				118.63	87.622
	186.121	114.187				87.194	71.306
	109.798	146.559				150.289	96.4
	127.04	83.089				156.889	187.202
	146.328	146.006				155.684	109.438
	90.27	60.597				117.219	85.245
	111.991	71.431				172.506	119.501
	104.959	57.635				127.87	149.38
	150.288	199.803				97.309	60.926
	91.18	101.563				143.648	127.673
	100.723	87.915				98.036	66.919
	96.929	56.251				138.146	83.156
	130.701	78.27				171.411	119.107
	103.083	103.404				133.357	124.925
	134.03	83.894				113.53	72.004
	106.364	59.854				112.014	109.53
	92.835	63.256				79.538	51.974
	85.253	97.22				95.096	119.363
	96.847	150.511				149.19	98.109
	120.024	82.365				120.845	145.337
	126.359	142.738				142.883	90.195
	80.697	62.092				133.752	84.394
	83.273	62.283				220.203	76.439
	112.396	102.779				124.659	70.75
	72.536	61.893				123.791	106.148
	164.378	156.647				131.892	142.53
	94.512	57.299				143.183	137.173
	128.102	79.83				142.053	100.127
	115.734	138.445				135.498	98.589
	112.867	104.52				88.747	83.589
	116.626	83.198				133.562	107.719
	105.856	60.659				121.965	123.811
	69.634	52.276				142.615	127.308
	63.186	140.822				105.088	137.635
	117.537	77.968				101.085	86.797
	111.785	60.655				72.089	94.232
	99.567	95.856				62.153	99.736
	96.397	67.324				166.276	69.827
	99.767	59.012				87.766	110.953
	72.516	69.57				145.256	160.7
	95.51	164.887				91.767	66.793
	86.483	55.33				87.579	77.421
	109.754	70.642				137.318	107.523
	168.343	190.253				126.063	90.949
	86.5	64.769				159.581	115.382
	90.098	96.553				155.289	108.295
	94.81	58.407				116.905	139.718
	69.704	59.336				155.947	101.639
	113.105	65.302				191.113	160.773
	113.933	137.468				195.24	73.457
	178.429	116.831				82.262	70.154
	104.706	83.042				134.739	88.162
	79.492	100.067				130.863	162.866
	78.396	53.614				164.287	122.93
	126.239	159.828				142.123	185.626
	143.607	97.881				136.858	138.215
	81.009	67.139				137.593	84.278
	92.135	63.4				137.959	108.48
	79.863	72.113				146.881	97.219
	118.156	103.315				84.831	73.36
	140.521	93.354				134.507	113.207
	103.533	61.835				108.133	80.76
	60.629	61.424				152.092	132.444
	134.281	71				141.73	97.917
	134.937	206.238				188.155	73.445
	93.009	79.702				111.524	110.402
	115.517	86.85				165.537	125.564
	136.571	93.922				143.206	139.125
	173.31	131.026				103.825	127.048
	167.206	90.993				207.719	100.673
	122.861	72.41				98.837	153.581
	129.099	82.14				146.529	109.547
	97.03	92.195				122.929	108.877
	86.559	80.25				112.935	130.32
	153.412	211.712
	120.826	80.74
	145.398	137.244				163.625	137.75
	145.485	191.497				145.75	123.25
	150.975	151.966				155.125	139.75
	145.968	85.136				150.4	132.4
	134.905	97.613				150.5	129.5
	110.756	73.6				168.4	150.6
	89.819	65.081				166.4	174.4
	117.037	94.202				167	112
	123.14	113.683				172.333	152.5
	123.14	89.967				161.5	116.75
	141.945	196.745				163.571	115.857
	143.66	167.617				167	99.429
	89.161	76.736				168.714	102
	144.248	90.142				157.727	114
	142.36	188.072				153.75	161.25
	125.707	78.612				164	115.2
	147.525	103.8				146.625	120
	160.115	109.096				158.167	90.167
	131.558	110.987				152.5	109.25
	134.71	125.018				158.75	85.25
	126.662	87.397				162.583	87.833
	134.561	88.669				163.778	104
	111.324	88.134				164.286	99.571
	108.11	94.892				168.6	83.8
	144.776	117.342				159.778	140.111
	116.606	78.057				161	96.857
	118.93	174.779				158.6	127.6
	94.857	76.329				156.364	99.818
	119.405	115.036				154.778	138.889
	100.967	175.228				174.25	142.25
	171.746	127.184				148.364	144
	125.665	84.607				159	99.25
	121.346	89.225				148	97
	132.735	122.224				155.471	97.588
	95.341	175.025				149.2	130.6
	152.222	166.332				159.5	91.25
	131.638	104.05				167.6	79.8
	122.198	105.924				165	127
	132.41	121.204				148.312	101.235
	144.636	121.814				154.286	108.286
	75.737	112.116				166.286	67.429
	110.444	145.321				158.333	76.111
	104.578	140.3				163.2	112.6
	120.94	115.033				149.8	97.4
	125.556	208.152				154.625	121.125
	177.057	159.167				158.75	117.5
	154.246	199.256				159	120.444
	150.741	180.556				167.8	105.2
						167.143	114.286
						170	91.4
						161.6	62.2
						155.2	92
						159.375	167.75
						165	87
						160.5	177.25
						172.25	77.25
						165.25	154
						172	91.75
						164.25	116.75
						173.25	194.75
						160	151
						153	101.333
						155.423	109.308
						157.75	107.25
						163.25	109
						165.75	101.333
						159.75	96.75
						150.125	109.75
						160.625	105
						156.167	141.389
						154.462	132.308
						153.4	136.2

## Sheet: Figure 1i
		PDX1 expression
	BFP low cells		BFP high cells
	B-NORM	B-MAT	B-NORM	B-MAT
	59.7	95.207	157.356	97.939
	73.979	109.271	216.885	82.783
	60.011	125.863	121.423	183.51
	89.057	101.927	174.284	160.653
	116.996	72.757	149.649	140.119
	74.127	65.756	141.059	156.071
	101.33	107.135	202.075	139.003
	70.04	41.363	116.955	163.511
	122.859	60.245	129.765	120.103
	97.794	130.939	126.359	145.8
	111.108	61.09	175.849	164.324
	57.812	66.967	92.095	59.033
	62.487	43.635	168.941	107.742
	76.837	101.683	204.573	126.88
	76.133	29.029	198.454	124.791
	68.347	132.072	208.961	99.711
	101.203	192.124	174.438	105.705
	96.147	59.364	117.441	167.44
	92.656	61.681	149.687	84.18
	94.884	77.175	127.039	129.093
	132.847	75.229	156.63	115.793
	131.943	106.679	162.579	108.144
	64.797	118.679	145.933	70.469
	68.504	99.433	157.54	139.716
	117.131	105.896	124.79	143.134
	73.51	78.699	92.331	98.763
	89.986	114.895	97.809	109.018
	91.091	57.631	181.909	69.847
	89.432	57.155	176.588	81.455
	84.75	50.657	98.905	119.169
	68.282	96.616	167.502	147.51
	126.691	94.979	171.783	204.915
	80.388	135.887	180.866	124.619
	96.194	62.063	69.244	137.066
	67.492	87.187	137.118	123.388
	72.892	155.822	134.199	122.922
	59.37	109.658	144.098	94.697
	125.744	67.602	143.349	135.91
	103.223	118.438	104.321	152.075
	83.316	106.322	129.265	74.349
	87.489	105.088	155.558	72.273
	102.9	76.8	148.572	40.408
	92.893	88.355	98.251	83.768
	108.721	80.394	170.371	106.19
	86.1	81.911	141.453	91.059
	88.338	103.363	138.795	141.86
	81.864	64.458	164.668	61.987
	78.637	48.75	157.507	94.243
	102.903	112.552	110.276	67.255
	67.793	56.646	157.775	94.738
	99.572	77.288	174.357	119.133
	60.421	126.467	64.648	89.598
	76.593	127.168	147.524	94.531
	90.27	91.111	135.543	61.007
	111.991	127.548	176.345	106.494
	104.959	105.61	197.972	105.633
	96.929	141.594	155.683	90.472
	130.701	118.277	112.918	147.344
	106.364	88.551	142.317	87.139
	92.835	106.363	113.724	155.255
	80.697	138.864	164.415	87.725
	83.273	97.061	128.649	137.387
	72.536	96.77	65.408	125.901
	94.512	112.409	86.769	57.932
	128.102	68.349	106.785	168.457
	105.856	113.485	151.729	124.786
	69.634	132.72	104.631	71.473
	117.537	108.472	134.042	98.183
	111.785	90.488	89.358	140.539
	96.397	142.016	101.731	169.104
	99.767	140.148	145.816	170.577
	72.516	92.605	140.927	174.799
	86.483	109.259	117.32	109.395
	109.754	108.304	103.274	151.049
	86.5	122.047	131.942	97.548
	94.81	80.603	74.853	147.983
	69.704	78.044	61.818	132.927
	113.105	112.937	94.863	115.727
	78.396	97.617	104.102	113.206
	81.009	126.139	126.379	195.928
	92.135	140.443	107.348	152.213
	79.863	121.191	151.301	76.934
	103.533	119.958	117.737	80.429
	60.629	114.867	76.829	171.184
	134.281	112.89	128.978	124.034
	93.009	80.977	128.945	134.527
	122.861	114.769	174.365	131.262
	110.756	103.395	106.366	150.966
	89.819	140.9	114.329	138.79
	89.161	113.06	146.568	65.563
	125.707	78.463	143.188	114.014
	116.606	119.059	175.866	91.689
	94.857	118.519	102.989	98.307
		93.509	84.629	123.201
		118.238	134.586	121.287
		137.656	141.776	76.55
		118.521	126.619	138.303
		126.378	109.547	155.349
		94.991	129.112	193.405
		112.495	106.219	52.651
		138.77	154.629	154.843
		127.725	134.836	181.045
		120.707	103.633	96.365
		116.983	94.566	166.263
		110.644	142.853	89.403
		133.884	122.34	121.409
		118.63	138.595	135.208
		87.194	145.281	125.983
		117.219	131.625	49.039
		97.309	167.373	139.487
		98.036	141.054	80.863
		138.146	166.541	131.813
		113.53	120.24	118.277
		79.538	161.082	150.894
		133.752	141.952	101.013
		220.203	109.486	63.631
		124.659	113.886	80.881
		88.747	99.049	104.507
		101.085	127.767	173.992
		166.276	117.63	183.637
		91.767	139.868	129.849
		87.579	123.446	148.786
		195.24	134.267	129.66
		82.262	115.902	134.364
		134.739	104.67	112.135
		137.593	141.359	81.92
		84.831	167.886	113.2
		108.133	100.882	123.26
		188.155	164.219	131
		158.75	104.556	100.691
		162.583	95.049	118.36
		168.6	115.082	119.926
		167.6	144.322	102.193
		166.286	149.162	101.919
		158.333	144.216	147.244
		161.6	84.061	123.32
		165	147.937	123.483
		172.25	99.163	115.338
			140.571	134.435
			144.712	127.43
			122.767	108.755
			97.536	124.382
			89.537	167.447
			114.941	79.468
			151.311	149.295
			108.601	80.239
			130.036	150.457
			133.432	119.092
			154.764	171.881
			99.529	109.286
			93.704	89.875
			143.921	128.278
			143.89	108.474
			126.415	129
			126.571	137.634
			142.079	130.938
			158.629	137.034
			83.542	145.877
			79.667	135.588
			101.173	122.473
			112.255	83.667
			86.87	129.699
			134.498	108.127
			76.32	88.133
			96.308	114.896
			141.73	149.045
			154.619	120.223
			129.852	128.024
			113.759	133.385
			97.188	183.621
			131.94	132.024
			134.647	169.395
			133.554	148.764
			139.135	86.82
			85.976	127.06
			112.978	230.664
			131.526	136.239
			148.802	152.007
			135.245	161.57
			167.838	155.889
			109.596	161.005
			158.24	115.347
			100.42	156.889
			103.737	155.684
			126.994	172.506
			62.589	127.87
			88.015	143.648
			117.021	171.411
			142.93	133.357
			126.439	112.014
			125.311	95.096
			143.279	120.845
			131.347	123.791
			213.97	131.892
			63.291	143.183
			99.489	142.053
			144.928	133.562
			116.837	121.965
			57.438	142.615
			119.771	105.088
			123.903	87.766
			117.17	145.256
			138.8	137.318
			186.121	159.581
			109.798	155.289
			146.328	116.905
			150.288	155.947
			91.18	191.113
			103.083	130.863
			96.847	164.287
			126.359	142.123
			112.396	136.858
			164.378	137.959
			115.734	134.507
			112.867	152.092
			63.186	111.524
			95.51	165.537
			168.343	143.206
			113.933	103.825
			178.429	207.719
			79.492	98.837
			126.239	146.529
			118.156	122.929
			134.937	112.935
			173.31	163.625
			153.412	145.75
			145.398	155.125
			145.485	150.4
			150.975	150.5
			123.14	168.4
			141.945	166.4
			143.66	167
			142.36	172.333
			147.525	161.5
			160.115	163.571
			131.558	168.714
			134.71	157.727
			144.776	153.75
			118.93	164
			119.405	146.625
			100.967	152.5
			171.746	163.778
			132.735	159.778
			95.341	158.6
			152.222	154.778
			131.638	174.25
			122.198	148.364
			132.41	149.2
			144.636	165
			75.737	148.312
			110.444	154.286
			104.578	163.2
			120.94	154.625
			125.556	158.75
			177.057	159
			154.246	167.8
			150.741	167.143
				159.375
				160.5
				165.25
				164.25
				173.25
				160
				153
				155.423
				157.75
				163.25
				165.75
				150.125
				160.625
				156.167
				154.462
				153.4

## Sheet: Figure 1m
	Alpha cell-beta cell ratio (IHC)
	B-NORM	B-MAT
	0.1568	0.247409
	0.496436	0.248143
	0.084172	0.237837
	0.058615	0.29814
	0.379679	0.245233
	0.138363	0.136697
	0.120739	0.089873
	0.233847	0.559666
	0.156764	0.026155
	0.094171	0.226563
	0.125701	0.485764
	0.309484	0.184201
	0.14843	0.136455
	0.489591	0.029251
	0.193414	0.088621
	0.363596	0.461882
	0.199468	0.184593
	0.124799	0.325446
	0.347792	0.071942
	0.081913	0.03354
	0.08834	0.037073
	0.400558	0.087123
	0.309189	0.378663
	0.407768	0.596836
		0.275269

## Sheet: Figure 1n
	Delta cell-beta cell ratio (IHC)
	B-NORM	B-MAT
	0.1489	0.029301
	0.06	0.08619
	0.0667	0.12139
	0.1482	0.11763
	0.1484	0.11384
	0.0757	0.15467
	0.0835	0.123449
	0.0973	0.064164
	0.0993	0.039234
	0.0788	0.027885
	0.1405	0.14744
	0.0727	0.04245
	0.166	0.08822
	0.0782	0.064935
	0.0598	0.052553
	0.0419	0.119818
	0.0864	0.051711
	0.0275	0.097171
	0.0729
	0.041

[truncated: 121 more sheets: Figure 1p, Figure 1q, Figure 1r, Figure 1s, Figure 2b-c, Figure 3a, Figure 3b, Figure 3c, Figure 3e, Figure 3f, Figure 3g, Figure 3h, Figure 3i, Figure 3j, Figure 3l, Figure 3m, Figure 3n, Figure 3o, Figure 3p, Figure 3q …]
